# Supplementary material for: Effects of Boron on the Emergence and Allocation of Metabolic Compounds in Two Herbaceous Cotton Cultivars
Source: Plants (Basel). 2025 Feb 13;14(4):576. doi: 10.3390/plants14040576 (PMC11858813; doi:10.3390/plants14040576)
Supplement: Supplementary file 1 [file plants-14-00576-s001.zip]

Archive with 1 entries (1 files):
- plants-3439306-supplementary.pdf
